# Supplementary material for: Associations Between Physical Capability Markers and Risk of Coronary Artery Disease: A Prospective Study of 439,295 UK Biobank Participants
Source: Healthcare (Basel). 2025 Apr 28;13(9):1018. doi: 10.3390/healthcare13091018 (PMC12071247; doi:10.3390/healthcare13091018)
Supplement: Supplementary file 1 [file healthcare-13-01018-s001.zip]

Archive with 1 entries (1 files):
- healthcare-3502106-supplementary.pdf
